# Supplementary material for: Use of validated objective methods of locomotion characteristics and weight distribution for evaluating the efficacy of ketoprofen for alleviating pain in cows with limb pathologies
Source: PLoS One. 2019 Jun 18;14(6):e0218546. doi: 10.1371/journal.pone.0218546 (PMC6581267; doi:10.1371/journal.pone.0218546)
Supplement: S1 Dataset — Data used for statistics. (XLSX) [file pone.0218546.s001.xlsx]

## Sheet: Tabelle1
Animal	Breed	Breed Code	PID	Event	Limbs	Diag. Code	Localisation Code	Chronicity Code	Birth date	total Weight	Lactation No	Lactation Code	Milk yield	Pre-treatment Code	Ketoprofen/ Placebo	Gait Score	Gait score Code	Tendency Gait score	Weight mean	SD of the weight	Tendency SD	Corr SD	Tendency corr SD	% Diff of weight	Tendency weight difference %	Tendency code	peak toe-off	Diff of peak toe-off	Tendency of peak toe-off	peak_FootLoad	Diff foot load	Tendency foot load	stance phase	Diff stance phase %	Tendency of stance phase duration %
Aregger	Brown Swiss	2	400106754	0	fore left	1	1	2	2016-08-27	215	0	1		0	0	2.5	1	0	11.0631	10.7976	-1.4452	0.958636	0.00185361	78.4538	-1.9747	1	5045.02	-1410.64	-2.08866	10492.9	-879.804	-3.37188	0.581004	-4.91041	-7.88608
Aregger	Brown Swiss	2		0	fore right	0	1	2				1		0	0		1	-0.5	91.6287	11.2635	-18.2181		0.0224587		31.4403	2	3634.38		-2.23066	9613.11		-1.92785	0.531899		-7.05082
Aregger	Brown Swiss	2		0	hind left	0	1	2				1		0	0		1		44.0402	7.07052
Aregger	Brown Swiss	2		0	hind right	0	1	2				1		0	0		1		58.2551	7.36624
Aregger	Brown Swiss	2		1	fore left	1	1	2				1		0	0	2.5	1		10.1174	12.2428		0.956783		80.4285			3284.61	728.146		6882.57	2573		0.550716	2.97567
Aregger	Brown Swiss	2		1	fore right	0	1	2				1		0	0		1		93.2716	12.7958							4012.76			9455.57			0.580472
Aregger	Brown Swiss	2		1	hind left	0	1	2				1		0	0		1		39.1723	12.4307
Aregger	Brown Swiss	2		1	hind right	0	1	2				1		0	0		1		62.6413	12.6542
Aregger	Brown Swiss	2		2	fore left	1	1	2				1		0	0	3	1		27.257	29.0157		0.936178		47.0134			5496.99	873.553		6583.58	1094.31		0.486388	2.1404
Aregger	Brown Swiss	2		2	fore right	0	1	2				1		0	0		1		75.6257	30.9938							6370.55			7677.89			0.507792
Aregger	Brown Swiss	2		2	hind left	0	1	2				1		0	0		1		43.3896	14.0745
Aregger	Brown Swiss	2		2	hind right	0	1	2				1		0	0		1		56.7276	14.5946
Bläsi	Fleckvieh	2	400086538	0	fore left	1	1	2	2010-11-20	680	2	2	15	0	1	2.5	1	-0.5	105.245	37.6452	0.6681	1.0007	-0.0400152	40.5353	1.8839	1	2412.43	1625.01	-0.54532	8750.85	4307.29	2.29414	0.659719	-1.12807	0.795451
Bläsi	Fleckvieh	2		0	fore right	0	1	2				2		0	1		1	-0.5	248.73	37.6189	10.8278		0.090947		1.96075	2	4037.44		0.0577743	13058.1		0.800319	0.648439		0.862946
Bläsi	Fleckvieh	2		0	hind left	0	1	2				2		0	1		1		175.245	31.3736
Bläsi	Fleckvieh	2		0	hind right	0	1	2				2		0	1		1		149.589	33.0978
Bläsi	Fleckvieh	2		1	fore left	1	1	2				2		0	1	3	1		110.528	36.9771		1.04071		38.6515			3571.67	2183.42		13288.6	1958.09		0.630622	-1.92352
Bläsi	Fleckvieh	2		1	fore right	0	1	2				2		0	1		1		249.8	35.5305							5755.09			15246.7			0.611386
Bläsi	Fleckvieh	2		1	hind left	0	1	2				2		0	1		1		158.483	17.5857
Bläsi	Fleckvieh	2		1	hind right	0	1	2				2		0	1		1		157.592	15.8465
Bläsi	Fleckvieh	2		2	fore left	1	1	2				2		0	1	3	1		107.492	26.8174		0.909752		38.5746			2714.15	1565.85		7858.2	3487.76		0.667839	-1.99101
Bläsi	Fleckvieh	2		2	fore right	0	1	2				2		0	1		1		242.5	29.4777							4280.01			11346			0.647929
Bläsi	Fleckvieh	2		2	hind left	0	1	2				2		0	1		1		143.239	11.4999
Bläsi	Fleckvieh	2		2	hind right	0	1	2				2		0	1		1		180.765	12.2008
Bregy	Eringer	3	400090483	0	fore left	0	2	2	2013-10-20	425	0	1		1	1	2.5	1	0.5	112.356	22.9704	8.96402	0.894215	-0.0427762	21.7941	12.5996	1			-0.259962			0.631638			4.74939
Bregy	Eringer	3		0	fore right	0	2	2				1		1	1		1	0	129.872	22.8593	-0.7133		-0.239372		-0.218333	2			-0.489795			0.115694			3.3753
Bregy	Eringer	3		0	hind left	1	2	2				1		1	1		1		64.629	16.203							2077.79	319.954		6007.49	499.604		0.619181	7.2077
Bregy	Eringer	3		0	hind right	0	2	2				1		1	1		1		100.65	18.1198							2397.75			6507.09			0.691258
Bregy	Eringer	3		1	fore left	0	2	2				1		1	1	2	1		111.643	9.51518		0.936991		9.19445
Bregy	Eringer	3		1	fore right	0	2	2				1		1	1		1		129.673	8.38117
Bregy	Eringer	3		1	hind left	1	2	2				1		1	1		1		76.1444	7.23898							3888.49	586.154		6657.57	-147.193		0.629342	2.45831
Bregy	Eringer	3		1	hind right	0	2	2				1		1	1		1		91.5643	7.72577							4474.65			6510.38			0.653925
Bregy	Eringer	3		2	fore left	0	2	2				1		1	1	2.5	1		124.063	14.7442		1.13359		22.0124
Bregy	Eringer	3		2	fore right	0	2	2				1		1	1		1		120.814	13.8107
Bregy	Eringer	3		2	hind left	1	2	2				1		1	1		1		64.6784	16.9163							3159.86	821.503		4722.17	381.133		0.622637	3.8324
Bregy	Eringer	3		2	hind right	0	2	2				1		1	1		1		101.19	14.9228							3981.36			5103.31			0.660961
Carthoblaz	Eringer	3	400097466	0	fore left	1	1	2	2009-11-30	640	4	2	5	1	1	3	1	0.5	120.729	32.3568	7.0591	0.864543	-0.0598141	32.3749	-1.21604	1	4121.99	4251.71	-0.373945	7862.59	4104.52	-3.34719	0.567648	10.7719	5.91428
Carthoblaz	Eringer	3		0	fore right	0	1	2				2		1	1		1	0	236.325	37.4265	2.9244		-0.1408		6.94628	2	8373.7		1.15089	11967.1		2.16692	0.675368		6.55608
Carthoblaz	Eringer	3		0	hind left	0	1	2				2		1	1		1		147.803	19.0204
Carthoblaz	Eringer	3		0	hind right	0	1	2				2		1	1		1		136.242	20.0173
Carthoblaz	Eringer	3		1	fore left	1	1	2				2		1	1	2.5	1		120.888	25.2977		0.924357		33.591			5309.12	4634.63		9118.06	7532.04		0.584987	4.85764
Carthoblaz	Eringer	3		1	fore right	0	1	2				2		1	1		1		243.183	27.3679							9943.75			16650.1			0.633563
Carthoblaz	Eringer	3		1	hind left	0	1	2				2		1	1		1		129.318	9.89582
Carthoblaz	Eringer	3		1	hind right	0	1	2				2		1	1		1		153.602	13.1267
Carthoblaz	Eringer	3		2	fore left	1	1	2				2		1	1	3	1		132.778	29.4324		1.00534		25.4287			5337.41	3073.21		6501.76	1885.59		0.632453	4.21585
Carthoblaz	Eringer	3		2	fore right	0	1	2				2		1	1		1		223.332	29.276							8410.61			8387.34			0.674611
Carthoblaz	Eringer	3		2	hind left	0	1	2				2		1	1		1		157.032	14.1693
Carthoblaz	Eringer	3		2	hind right	0	1	2				2		1	1		1		120.299	16.683
Eggimann	Fleckvieh	2	400112121	0	fore left	1	2	2	2007-03-05	615	8	2	30	1	0	3.5	2	0	20.4703	26.8315	0.9189	0.784978	0.0870917	87.6766	0.481971	1	4021.49	6831.3	0.244154	18003	18626	3.08936	0.659118	10.0809	2.44508
Eggimann	Fleckvieh	2		0	fore right	0	2	2				2		1	0		2	-1.5	311.749	34.1812	25.1447		0.625521		-11.5497	2	10852.8		26.0988	36629		42.9473	0.759927		24.1384
Eggimann	Fleckvieh	2		0	hind left	0	2	2				2		1	0		2		141.112	30.4668
Eggimann	Fleckvieh	2		0	hind right	0	2	2				2		1	0		2		148.847	32.5277
Eggimann	Fleckvieh	2		1	fore left	1	2	2				2		1	0	3.5	2		21.1972	25.9126		0.697887		87.1947			4043.14	6581.29		16044.4	15462.4		0.654327	7.6358
Eggimann	Fleckvieh	2		1	fore right	0	2	2				2		1	0		2		309.871	37.1301							10624.4			31506.9			0.730685
Eggimann	Fleckvieh	2		1	hind left	0	2	2				2		1	0		2		145.588	40.5095
Eggimann	Fleckvieh	2		1	hind right	0	2	2				2		1	0		2		149.833	40.9087
Eggimann	Fleckvieh	2		2	fore left	1	2	2				2		1	0	5	2		1.25143	1.6868		0.159457		99.2263			24082.7	-19893.8		32733.4	-25352.1		0.774382	-14.0576
Eggimann	Fleckvieh	2		2	fore right	0	2	2				2		1	0		2		322.249	10.5784							4188.88			7381.33			0.633806
Eggimann	Fleckvieh	2		2	hind left	0	2	2				2		1	0		2		149.915	24.5872
Eggimann	Fleckvieh	2		2	hind right	0	2	2				2		1	0		2		148.562	22.9389
Fardel C	Eringer	3	400089660	0	fore left	0	1	2	2012-11-22	500	1	1	galt	0	1	3	1	0.5	158.99	35.3456	-3.8429	1.07087	0.18623	20.2623	12.9141	1			-0.401578			1.16048			2.82044
Fardel C	Eringer	3		0	fore right	0	1	2				1		0	1		1	0.5	144.79	35.35	-0.0533		-0.00889011		10.9785	2			-0.324374			0.845905			2.69574
Fardel C	Eringer	3		0	hind left	1	1	2				1		0	1		1		83.8701	19.1407							1797.79	327.204		4217.36	1828.71		0.644775	6.93344
Fardel C	Eringer	3		0	hind right	0	1	2				1		0	1		1		126.495	17.8739							2124.99			6046.06			0.714109
Fardel C	Eringer	3		1	fore left	0	1	2				1		0	1	2.5	1		139.013	20.3545		0.884645		7.34829
Fardel C	Eringer	3		1	fore right	0	1	2				1		0	1		1		163.741	23.5896
Fardel C	Eringer	3		1	hind left	1	1	2				1		0	1		1		96.4836	22.9836							1964.93	738.419		4015.72	640.373		0.705361	4.11301
Fardel C	Eringer	3		1	hind right	0	1	2				1		0	1		1		111.788	25.9806							2703.35			4656.09			0.746491
Fardel C	Eringer	3		2	fore left	0	1	2				1		0	1	2.5	1		143.129	27.7131		1.07976		9.28388
Fardel C	Eringer	3		2	fore right	0	1	2				1		0	1		1		150.244	25.698
Fardel C	Eringer	3		2	hind left	1	1	2				1		0	1		1		94.4832	19.194							2396.82	659.363		5342.69	962.499		0.634022	4.2377
Fardel C	Eringer	3		2	hind right	0	1	2				1		0	1		1		113.822	17.7761							3056.19			6305.18			0.676399
Fardel Ch	Eringer	3	400089322	0	fore left	1	1	1	2006-09-11	732	6	1	galt	1	1	2.5	1	0.5	204.046	50.0823	3.7008	1.01976	-0.0977538	8.51104	1.9761	1	3160.18	595.495	0.132751	4619.26	-312.189	0.372615	0.706121	0.740596	0.98779
Fardel Ch	Eringer	3		0	fore right	0	1	1				1		1	1		1	0	242.01	49.112	16.3754		-0.0280337		4.18718	2	3755.67		0.587336	4307.07		-1.17741	0.713527		1.25011
Fardel Ch	Eringer	3		0	hind left	0	1	1				1		1	1		1		186.695	62.848
Fardel Ch	Eringer	3		0	hind right	0	1	1				1		1	1		1		113.152	61.1539
Fardel Ch	Eringer	3		1	fore left	1	1	1				1		1	1	2	1		205.382	46.3815		1.11751		6.53494			3409.17	459.558		4738.74	-693.747		0.702521	-0.247194
Fardel Ch	Eringer	3		1	fore right	0	1	1				1		1	1		1		234.102	41.5043							3868.73			4044.99			0.700049
Fardel Ch	Eringer	3		1	hind left	0	1	1				1		1	1		1		164.847	56.1551
Fardel Ch	Eringer	3		1	hind right	0	1	1				1		1	1		1		125.822	57.0787
Fardel Ch	Eringer	3		2	fore left	1	1	1				1		1	1	2.5	1		209.171	33.7069		1.04779		4.32386			3108.83	-5.93704		4386.32	893.474		0.712386	-0.509509
Fardel Ch	Eringer	3		2	fore right	0	1	1				1		1	1		1		228.077	32.1695							3102.9			5279.8			0.707291
Fardel Ch	Eringer	3		2	hind left	0	1	1				1		1	1		1		175.917	44.7707
Fardel Ch	Eringer	3		2	hind right	0	1	1				1		1	1		1		116.854	46.6577
Fardel D	Eringer	3	400089162	0	fore left	1	1	1	2012-11-18	445	Rind	1	Rind	0	0	3.5	2	0.5	46.809	16.7121	4.9763	0.947801	0.0744521	61.3126	-5.70196	1	3877.46	2547.84	0.07497	4608.74	8537.56	2.26468	0.711063	-1.19086	-2.6219
Fardel D	Eringer	3		0	fore right	0	1	1				1		0	0		2	1	195.177	17.6325	-8.1597		-0.106335		25.6361	2	6425.29		0.872416	13146.3		4.07595	0.699154		2.76217
Fardel D	Eringer	3		0	hind left	0	1	1				1		0	0		2		103.2	31.7433
Fardel D	Eringer	3		0	hind right	0	1	1				1		0	0		2		111.609	28.8103
Fardel D	Eringer	3		1	fore left	1	1	1				1		0	0	3	2		39.3754	11.7358		0.873349		67.0146			4080.66	2471.07		6034.63	6218.53		0.696316	1.43103
Fardel D	Eringer	3		1	fore right	0	1	1				1		0	0		2		199.369	13.4377							6551.73			12253.2			0.710626
Fardel D	Eringer	3		1	hind left	0	1	1				1		0	0		2		111.325	25.2188
Fardel D	Eringer	3		1	hind right	0	1	1				1		0	0		2		106.477	23.6404
Fardel D	Eringer	3		2	fore left	1	1	1				1		0	0	2.5	2		83.6482	24.8718		1.05414		35.6766			3640.53	1654.48		4759.43	4363.79		0.717102	-3.95304
Fardel D	Eringer	3		2	fore right	0	1	1				1		0	0		2		176.438	23.5945							5295.01			9123.22			0.677572
Fardel D	Eringer	3		2	hind left	0	1	1				1		0	0		2		108.381	28.093
Fardel D	Eringer	3		2	hind right	0	1	1				1		0	0		2		110.515	34.8332
Flurina	Fleckvieh	2	200036071	0	fore left	0	1	1	2009-01-10	700	6	2	35	0	0	2.5	1	0	177.422	10.4739	1.7373	0.96255	-0.113669	24.4724	4.93407	1			0.280759			2.36092			-3.19465
Flurina	Fleckvieh	2		0	fore right	0	1	1				2		0	0		1	0	188.878	9.23666	3.9624		-0.0621669		14.2283	2			0.433785			0.226564			2.79504
Flurina	Fleckvieh	2		0	hind left	0	1	1				2		0	0		1		206.621	19.0708							3157.29	1307.93		8985.56	5806.77		0.751309	7.99927
Flurina	Fleckvieh	2		0	hind right	1	1	1				2		0	0		1		125.374	18.3566							1849.36			3178.79			0.671316
Flurina	Fleckvieh	2		1	fore left	0	1	1				2		0	0	2.5	1		210.173	10.2525		1.07622		19.5383
Flurina	Fleckvieh	2		1	fore right	0	1	1				2		0	0		1		163.962	11.2201
Flurina	Fleckvieh	2		1	hind left	0	1	1				2		0	0		1		197.488	15.4423							3819.02	1020.44		8912.3	3389.19		0.73593	11.1939
Flurina	Fleckvieh	2		1	hind right	1	1	1				2		0	0		1		132.93	16.6193							2798.58			5523.11			0.623991
Flurina	Fleckvieh	2		2	fore left	0	1	1				2		0	0	2.5	1		170.922	18.3946		1.02472		10.2441
Flurina	Fleckvieh	2		2	fore right	0	1	1				2		0	0		1		187.17	19.4465
Flurina	Fleckvieh	2		2	hind left	0	1	1				2		0	0		1		168.868	14.047							3237.57	863.737		10270.7	5574.77		0.692648	5.20423
Flurina	Fleckvieh	2		2	hind right	1	1	1				2		0	0		1		137.485	14.3942							2373.83			4695.91			0.640605
Fournier	Eringer	3	400089359	0	fore left	0	1	2	2010-11-06	644	2	1	galt	1	0	4	2	0.5	198.151	14.8677	-11.1734	1.05282	0.124438	30.2065	-1.21676	1			0.35072			-0.619339			-1.07964
Fournier	Eringer	3		0	fore right	0	1	2				1		1	0		2	0.5	188.435	14.393	-9.6476		0.103787		-15.1724	2			-0.625417			-4.88357			-9.93261
Fournier	Eringer	3		0	hind left	0	1	2				1		1	0		2		164.283	13.8857							4929.68	2971.18		6295.3	3409.81		0.757228	7.613
Fournier	Eringer	3		0	hind right	1	1	2				1		1	0		2		88.0592	14.6191							1958.5			2885.49			0.681098
Fournier	Eringer	3		1	fore left	0	1	2				1		1	0	3.5	2		211.891	14.4734		0.928379		31.4233
Fournier	Eringer	3		1	fore right	0	1	2				1		1	0		2		174.222	13.5259
Fournier	Eringer	3		1	hind left	0	1	2				1		1	0		2		167.341	27.7823							5294.81	2612.04		7808.76	4044.01		0.732174	8.69264
Fournier	Eringer	3		1	hind right	1	1	2				1		1	0		2		87.3186	25.7925							2682.77			3764.75			0.645248
Fournier	Eringer	3		2	fore left	0	1	2				1		1	0	3.5	2		183.553	17.9213		0.94903		45.3789
Fournier	Eringer	3		2	fore right	0	1	2				1		1	0		2		193.925	16.3094
Fournier	Eringer	3		2	hind left	0	1	2				1		1	0		2		188.273	25.57							5289.02	3611.61		10773.1	8410.58		0.747879	17.5456
Fournier	Eringer	3		2	hind right	1	1	2				1		1	0		2		70.7371	24.2667							1677.42			2362.47			0.572423
Gehrig	Eringer	3	400103320	0	fore left	0	2	1	2008-02-13	622	6	1	galt	1	0	3	1	-0.5	146.311	26.3923	-2.0595	0.759137	0.0211692	29.657	-14.1967	1			-0.554103			-3.48806			-2.07321
Gehrig	Eringer	3		0	fore right	0	2	1				1		1	0		1	-0.5	229.636	29.94	2.5975		0.0838785		-3.3437	2			-0.64924			-2.94257			-2.85785
Gehrig	Eringer	3		0	hind left	1	2	1				1		1	0		1		83.5948	20.8305							2284.11	1716.13		7113.36	-922.478		0.643315	8.26314
Gehrig	Eringer	3		0	hind right	0	2	1				1		1	0		1		154.083	27.4397							4000.24			6190.89			0.725947
Gehrig	Eringer	3		1	fore left	0	2	1				1		1	0	3.5	1		181.86	18.8146		0.737968		43.8537
Gehrig	Eringer	3		1	fore right	0	2	1				1		1	0		1		212.811	24.1361
Gehrig	Eringer	3		1	hind left	1	2	1				1		1	0		1		64.5386	22.89							1859.96	2283.53		5902.79	2649.29		0.639114	10.3364
Gehrig	Eringer	3		1	hind right	0	2	1				1		1	0		1		165.356	31.0176							4143.5			8552.09			0.742478
Gehrig	Eringer	3		2	fore left	0	2	1				1		1	0	3.5	1		192.561	17.7848		0.675259		33.0007
Gehrig	Eringer	3		2	fore right	0	2	1				1		1	0		1		207.223	19.6152
Gehrig	Eringer	3		2	hind left	1	2	1				1		1	0		1		76.2795	18.233							1426.78	2380.95		4371.62	2090.71		0.639443	11.121
Gehrig	Eringer	3		2	hind right	0	2	1				1		1	0		1		151.423	27.0015							3807.74			6462.33			0.750653
Gsponer	Eringer	3	400088926	0	fore left	0	2	1	2012-11-07	475	Rind	1	Rind	0	0	3.5	2	-0.5	175.465	27.39	-3.3048	0.930018	0.0853938	55.5972	1.43306	1			0.428549			0.134207			-0.0137033
Gsponer	Eringer	3		0	fore right	0	2	1				1		0	0		2	-0.5	145.605	26.6522	10.7719		0.533252		-38.148	2			-1.26012			-3.18679			-15.3985
Gsponer	Eringer	3		0	hind left	1	2	1				1		0	0		2		37.053	15.7506							1843.79	3060.88		3797.07	6494.68		0.566068	17.6364
Gsponer	Eringer	3		0	hind right	0	2	1				1		0	0		2		129.842	16.9358							4904.66			10291.7			0.742431
Gsponer	Eringer	3		1	fore left	0	2	1				1		0	0	4	2		170.622	49.7796		0.844624		54.1642
Gsponer	Eringer	3		1	fore right	0	2	1				1		0	0		2		150.206	51.1043
Gsponer	Eringer	3		1	hind left	1	2	1				1		0	0		2		37.4957	19.0554							1572.69	2622.04		3357.98	6357.25		0.572716	17.6501
Gsponer	Eringer	3		1	hind right	0	2	1				1		0	0		2		126.113	22.5608							4194.73			9715.23			0.749217
Gsponer	Eringer	3		2	fore left	0	2	1				1		0	0	4	2		208.21	18.2129		0.396766		93.7452
Gsponer	Eringer	3		2	fore right	0	2	1				1		0	0		2		94.8993	22.4072
Gsponer	Eringer	3		2	hind left	1	2	1				1		0	0		2		5.16497	4.97874							1835.73	4351.24		3873.16	9757.95		0.5075	33.0349
Gsponer	Eringer	3		2	hind right	0	2	1				1		0	0		2		159.988	12.5483							6186.97			13631.1			0.837849
Guillet	Holstein Fresian	1	400111164	0	fore left	0	1	2	2015-08-27	550	0	1		1	1	3.5	2	0.5	187.332	31.7668	-4.0321	0.937935	-0.0466014	35.5302	0.541251	1
Guillet	Holstein Fresian	1		0	fore right	1	1	2				1		1	1		2	0.5	89.1111	29.7952	10.2797		-0.0122096		5.5719	2
Guillet	Holstein Fresian	1		0	hind left	0	1	2				1		1	1		2		103.19	24.4122
Guillet	Holstein Fresian	1		0	hind right	0	1	2				1		1	1		2		129.976	23.435
Guillet	Holstein Fresian	1		1	fore left	0	1	2				1		1	1	3	2		188.241	34.3586		0.984537		34.989
Guillet	Holstein Fresian	1		1	fore right	1	1	2				1		1	1		2		90.6573	33.8273
Guillet	Holstein Fresian	1		1	hind left	0	1	2				1		1	1		2		98.4471	15.3276
Guillet	Holstein Fresian	1		1	hind right	0	1	2				1		1	1		2		139.583	15.3812
Guillet	Holstein Fresian	1		2	fore left	0	1	2				1		1	1	3	2		184.794	20.5395		0.950145		29.9583
Guillet	Holstein Fresian	1		2	fore right	1	1	2				1		1	1		2		99.5956	19.5155
Guillet	Holstein Fresian	1		2	hind left	0	1	2				1		1	1		2		108.58	27.2416
Guillet	Holstein Fresian	1		2	hind right	0	1	2				1		1	1		2		131.378	24.6643
Haldimann	Holstein Fresian	1	400116734	0	fore left	0	1	2	2013-08-21	640	3	2	36	1	0	3.5	2	0	153.239	22.2011	-6.1585	0.907697	-0.0856839	58.9948	0.219783	1			-1.15304			-1.02989			-0.912598
Haldimann	Holstein Fresian	1		0	fore right	0	1	2				2		1	0		2	-0.5	265.638	32.9708	28.5048		-0.0220306		15.6659	2			-1.35895			-3.93201			-1.68216
Haldimann	Holstein Fresian	1		0	hind left	1	1	2				2		1	0		2		60.333	60.5618							7619.1	3542.85		16863.5	236.409		0.619163	9.53552
Haldimann	Holstein Fresian	1		0	hind right	0	1	2				2		1	0		2		233.937	66.7203							11162			17099.9			0.714518
Haldimann	Holstein Fresian	1		1	fore left	0	1	2				2		1	0	3.5	2		183.67	15.6544		0.993381		58.775
Haldimann	Holstein Fresian	1		1	fore right	0	1	2				2		1	0		2		168.93	16.0101
Haldimann	Holstein Fresian	1		1	hind left	1	1	2				2		1	0		2		57.1962	27.7934							7445.28	4723.56		18988.4	1291.01		0.615287	10.4481
Haldimann	Holstein Fresian	1		1	hind right	0	1	2				2		1	0		2		220.287	27.9786							12168.8			20279.4			0.719768
Haldimann	Holstein Fresian	1		2	fore left	0	1	2				2		1	0	4	2		176.28	32.9201		0.929727		43.3289
Haldimann	Holstein Fresian	1		2	fore right	0	1	2				2		1	0		2		160.018	30.7881
Haldimann	Holstein Fresian	1		2	hind left	1	1	2				2		1	0		2		73.9758	32.057							7144.93	4934.42		13007.7	4262.78		0.613754	11.2177
Haldimann	Holstein Fresian	1		2	hind right	0	1	2				2		1	0		2		187.095	34.48							12079.3			17270.5			0.725931
Herren	Holstein Fresian	1	400091217	0	fore left	1	1	1	2014-06-05	441	Rind	1	Rind	0	1	2	1	-0.5	111.472	12.4167	-7.4783	1.00739	0.0901545	4.35736	0.498279	1	2609.96	3253.82	1.02148	4624.79	800.239	-0.742613	0.605866	12.9825	3.74892
Herren	Holstein Fresian	1		0	fore right	0	1	1				1		0	1		1	-0.5	121.629	12.3256	-1.0935		0.123372		8.76408	2	5863.78		2.18535	5425.03		-7.33788	0.735692		7.29461
Herren	Holstein Fresian	1		0	hind left	0	1	1				1		0	1		1		97.1358	17.5115
Herren	Holstein Fresian	1		0	hind right	0	1	1				1		0	1		1		108.671	16.5992
Herren	Holstein Fresian	1		1	fore left	1	1	1				1		0	1	2.5	1		115.515	19.895		0.917237		3.85908			2276.35	2207.82		4136.66	1560.68		0.60572	9.23363
Herren	Holstein Fresian	1		1	fore right	0	1	1				1		0	1		1		124.788	21.6901							4484.18			5697.34			0.698056
Herren	Holstein Fresian	1		1	hind left	0	1	1				1		0	1		1		96.2733	14.1567
Herren	Holstein Fresian	1		1	hind right	0	1	1				1		0	1		1		108.874	14.4469
Herren	Holstein Fresian	1		2	fore left	1	1	1				1		0	1	2.5	1		127.734	13.5102		0.884019		-4.40672			2327.25	1016.02		4475.04	8314.23		0.637688	5.68793
Herren	Holstein Fresian	1		2	fore right	0	1	1				1		0	1		1		116.952	15.2827							3343.27			12789.3			0.694567
Herren	Holstein Fresian	1		2	hind left	0	1	1				1		0	1		1		91.9115	11.8965
Herren	Holstein Fresian	1		2	hind right	0	1	1				1		0	1		1		110.185	14.5165
Lötscher	Red Holstein	1	400104348	0	fore left	1	1	1	2008-08-16	617	6	2	35	1	0	4.5	2	0	12.3992	9.85471	2.69497	0.822233	-0.202339	91.7358	-1.79292	1	1909.72	7752.49	1.32561	9679.05	10920.8	-3.1104	0.466638	35.8087	-6.476
Lötscher	Red Holstein	1		0	fore right	0	1	1				2		1	0		2	0	287.671	11.9853	1.87748		-0.101442		2.75202	2	9662.22		0.770633	20599.9		-0.439638	0.824725		0.867337
Lötscher	Red Holstein	1		0	hind left	0	1	1				2		1	0		2		142.968	10.2924
Lötscher	Red Holstein	1		0	hind right	0	1	1				2		1	0		2		158.488	15.6485
Lötscher	Red Holstein	1		1	fore left	1	1	1				2		1	0	4.5	2		9.64228	7.15974		1.02457		93.5287			1887.68	6395.07		6179.2	14105.9		0.385729	42.2847
Lötscher	Red Holstein	1		1	fore right	0	1	1				2		1	0		2		288.36	6.98803							8282.75			20285.1			0.808575
Lötscher	Red Holstein	1		1	hind left	0	1	1				2		1	0		2		149.986	14.1298
Lötscher	Red Holstein	1		1	hind right	0	1	1				2		1	0		2		147.878	15.065
Lötscher	Red Holstein	1		2	fore left	1	1	1				2		1	0	4.5	2		17.0214	7.97723		0.923675		88.9838			2082.44	6963.36		5898.45	11371		0.455021	34.9413
Lötscher	Red Holstein	1		2	fore right	0	1	1				2		1	0		2		292.003	8.6364							9045.81			17269.5			0.804434
Lötscher	Red Holstein	1		2	hind left	0	1	1				2		1	0		2		126.945	7.62502
Lötscher	Red Holstein	1		2	hind right	0	1	1				2		1	0		2		163.849	9.08886
Lüthi	Holstein Fresian	1	400090105	0	fore left	0	1	2	2012-12-14	462	1	2	25	0	0	4.5	2	0	142.17	14.0516	-0.76975	0.204413	-0.277314	93.6264	0.441458	1			0.00872197			5.66228			-2.78072
Lüthi	Holstein Fresian	1		0	fore right	0	1	2				2		0	0		2	0	123.465	14.3232	-1.58924		-0.187054		-0.987469	2			0.175436			6.56665			17.3181
Lüthi	Holstein Fresian	1		0	hind left	0	1	2				2		0	0		2		182.117	4.99118							5182.24	3293.95		22776.8	19703		0.822209	35.9003
Lüthi	Holstein Fresian	1		0	hind right	1	1	2				2		0	0		2		5.99472	1.02026							1888.29			3073.77			0.463206
Lüthi	Holstein Fresian	1		1	fore left	0	1	2				2		0	0	4.5	2		130.022	14.7891		0.481727		93.185
Lüthi	Holstein Fresian	1		1	fore right	0	1	2				2		0	0		2		141.532	14.6471
Lüthi	Holstein Fresian	1		1	hind left	0	1	2				2		0	0		2		183.668	3.71582							4819.65	3285.02		16501	13904.8		0.826094	38.681
Lüthi	Holstein Fresian	1		1	hind right	1	1	2				2		0	0		2		6.4793	1.79001							1534.63			2596.19			0.439284
Lüthi	Holstein Fresian	1		2	fore left	0	1	2				2		0	0	4.5	2		122.785	9.46887		0.391467		94.6139
Lüthi	Holstein Fresian	1		2	fore right	0	1	2				2		0	0		2		149.282	8.7247
Lüthi	Holstein Fresian	1		2	hind left	0	1	2				2		0	0		2		190.728	6.66595							5242.93	3114.3		16860.5	12978.7		0.797766	18.5822
Lüthi	Holstein Fresian	1		2	hind right	1	1	2				2		0	0		2		5.27856	2.6095							2128.63			3881.81			0.611943
Marro	Brown Swiss	2	400092833	0	fore left	0	1	2	2010-09-18	764	3	2	30	1	1	1.5	1	0	223.83	11.5129	-22.7124	0.93119	-0.079454	31.5147	19.503	1			-0.0863865			0.127935			-1.70256
Marro	Brown Swiss	2		0	fore right	0	1	2				2		1	1		1	-0.5	180.567	11.7327	-25.0031		-0.188414		5.81752	2			0.661373			0.401371			-2.03152
Marro	Brown Swiss	2		0	hind left	0	1	2				2		1	1		1		231.84	11.1655							4166.08	1198.65		7791.13	2008.2		0.65006	-0.965359
Marro	Brown Swiss	2		0	hind right	1	1	2				2		1	1		1		120.729	10.3972							2967.43			5782.93			0.659714
Marro	Brown Swiss	2		1	fore left	0	1	2				2		1	1	1.5	1		217.236	28.1741		1.01064		12.0117
Marro	Brown Swiss	2		1	fore right	0	1	2				2		1	1		1		199.182	28.6567
Marro	Brown Swiss	2		1	hind left	0	1	2				2		1	1		1		193.433	32.7609							4053.57	1287.11		7071.63	1877.19		0.656433	0.737197
Marro	Brown Swiss	2		1	hind right	1	1	2				2		1	1		1		151.947	33.1096							2766.46			5194.44			0.649061
Marro	Brown Swiss	2		2	fore left	0	1	2				2		1	1	2	1		186.63	24.588		1.1196		25.6972
Marro	Brown Swiss	2		2	fore right	0	1	2				2		1	1		1		206.165	28.054
Marro	Brown Swiss	2		2	hind left	0	1	2				2		1	1		1		210.791	31.6186							4443.54	521.404		8984.67	1597.19		0.642871	1.06616
Marro	Brown Swiss	2		2	hind right	1	1	2				2		1	1		1		124.604	35.4003							3922.14			7387.48			0.632209
Martin-Badoux	Holstein Fresian	1	400082830	0	fore left	0	1	2	2008-08-25	750	4	2	25	0	1	4	2	0.5	241	12.8687	-11.0732	1.14556	0.115323	10.1453	-1.11232	1			-0.0890126			2.94723			7.52672
Martin-Badoux	Holstein Fresian	1		0	fore right	0	1	2				2		0	1		2	0	181.44	10.6906	-8.05		-0.0690618		-2.68215	2			-1.51853			2.06379			-5.09125
Martin-Badoux	Holstein Fresian	1		0	hind left	0	1	2				2		0	1		2		166.831	19.2246							4737.9	2882.53		10867.8	4341.59		0.739326	21.0086
Martin-Badoux	Holstein Fresian	1		0	hind right	1	1	2				2		0	1		2		136.098	22.0229							1855.37			6526.17			0.52924
Martin-Badoux	Holstein Fresian	1		1	fore left	0	1	2				2		0	1	3.5	2		224.137	20.3675		1.03024		11.2576
Martin-Badoux	Holstein Fresian	1		1	fore right	0	1	2				2		0	1		2		134.996	10.6569
Martin-Badoux	Holstein Fresian	1		1	hind left	0	1	2				2		0	1		2		170.297	32.1248							5024.14	2973.68		9274.03	1323.63		0.719125	13.4819
Martin-Badoux	Holstein Fresian	1		1	hind right	1	1	2				2		0	1		2		135.834	33.0961							2050.46			7950.4			0.584306
Martin-Badoux	Holstein Fresian	1		2	fore left	0	1	2				2		0	1	4	2		210.752	18.4897		1.21462		12.8274
Martin-Badoux	Holstein Fresian	1		2	fore right	0	1	2				2		0	1		2		179.932	14.0844
Martin-Badoux	Holstein Fresian	1		2	hind left	0	1	2				2		0	1		2		161.029	24.7591							6101.2	4437.5		5798.96	2228.26		0.813991	26.0998
Martin-Badoux	Holstein Fresian	1		2	hind right	1	1	2				2		0	1		2		124.414	30.0729							1663.7			3570.7			0.552993
Mast	Holstein Fresian	1	400112977	0	fore left	0	1	2	2011-11-10	674	4	2	20	1	1	3	1	0.5	199.665	14.2165	1.6327	0.970803	-0.00255134	15.4615	-1.25306	1			1.17498			-7.26927			-1.68736
Mast	Holstein Fresian	1		0	fore right	0	1	2				2		1	1		1	0	157.559	15.1848	5.0872		-0.0344992		2.40626	2			-1.5228			-2.66692			-6.40282
Mast	Holstein Fresian	1		0	hind left	0	1	2				2		1	1		1		176.263	35.0241							7551.46	3164.79		18057.2	2369.32		0.693135	6.36519
Mast	Holstein Fresian	1		0	hind right	1	1	2				2		1	1		1		129.056	34.0015							4386.66			15687.9			0.629483
Mast	Holstein Fresian	1		1	fore left	0	1	2				2		1	1	2.5	1		178.365	20.5112		0.973354		16.7146
Mast	Holstein Fresian	1		1	fore right	0	1	2				2		1	1		1		175.716	18.7661
Mast	Holstein Fresian	1		1	hind left	0	1	2				2		1	1		1		177.782	33.2549							5541.44	1961.62		20337.6	9813.05		0.72873	8.05255
Mast	Holstein Fresian	1		1	hind right	1	1	2				2		1	1		1		126.862	32.3688							3579.82			10524.6			0.648205
Mast	Holstein Fresian	1		2	fore left	0	1	2				2		1	1	3	1		211.054	13.527		1.0053		13.0553
Mast	Holstein Fresian	1		2	fore right	0	1	2				2		1	1		1		132.034	13.127
Mast	Holstein Fresian	1		2	hind left	0	1	2				2		1	1		1		164.128	28.7618							8998.87	4724.14		19844.7	5100.24		0.686217	12.768
Mast	Holstein Fresian	1		2	hind right	1	1	2				2		1	1		1		126.222	28.9143							4274.73			14744.4			0.558537
Moser	Fleckvieh	2	400098537	0	fore left	0	1	2	2009-11-22	640	4	2	25	1	0	3.5	2	0	204.494	14.3946	2.305	1.09858	0.166923	52.5766	6.47442	1			-0.119526			1.00306			-3.90228
Moser	Fleckvieh	2		0	fore right	0	1	2				2		1	0		2	0.5	171.346	14.6679	8.6062		0.104639		12.8313	2			-0.0690002			0.512726			1.0394
Moser	Fleckvieh	2		0	hind left	0	1	2				2		1	0		2		209.438	23.8748							4075.46	2377.48		7434.25	1685.12		0.707505	5.11838
Moser	Fleckvieh	2		0	hind right	1	1	2				2		1	0		2		65.0968	26.2284							1697.98			5749.13			0.656321
Moser	Fleckvieh	2		1	fore left	0	1	2				2		1	0	3.5	2		159.33	23.7861		0.931658		46.1022
Moser	Fleckvieh	2		1	fore right	0	1	2				2		1	0		2		226.204	19.9756
Moser	Fleckvieh	2		1	hind left	0	1	2				2		1	0		2		197.141	25.6783							4111.35	2499.88		5132.09	657.99		0.749194	9.02066
Moser	Fleckvieh	2		1	hind right	1	1	2				2		1	0		2		72.7262	23.9234							1611.47			4474.1			0.658987
Moser	Fleckvieh	2		2	fore left	0	1	2				2		1	0	3	2		181.298	15.3654		0.993942		39.7453
Moser	Fleckvieh	2		2	fore right	0	1	2				2		1	0		2		183.927	16.0692
Moser	Fleckvieh	2		2	hind left	0	1	2				2		1	0		2		191.487	17.7296							3953.41	2448.14		5021.36	1160.09		0.696794	4.07898
Moser	Fleckvieh	2		2	hind right	1	1	2				2		1	0		2		82.5644	17.6222							1505.26			3861.26			0.656004
Müllener	Simmental	2	400098281	0	fore left	1	1	2	2014-10-12	365	0	1		1	0	3	1	0.5	93.9025	11.4524	1.70303	1.24026	0.445128	9.55455	7.5541	1	3430.62	302.857	0.464465	5378.39	1907.45	1.78606	0.629788	0.938518	1.38538
Müllener	Simmental	2		0	fore right	0	1	2				1		1	0		1	1	113.742	9.23386	-7.6235		0.236716		-4.38717	2	3733.48		0.164668	7285.85		2.69434	0.639173		-4.99155
Müllener	Simmental	2		0	hind left	0	1	2				1		1	0		1		81.3632	15.4231
Müllener	Simmental	2		0	hind right	0	1	2				1		1	0		1		79.0109	16.5138
Müllener	Simmental	2		1	fore left	1	1	2				1		1	0	2.5	1		98.2883	9.74937		0.795133		2.00046			4939.27	-172.755		9578.82	78.5336		0.613787	-0.446859
Müllener	Simmental	2		1	fore right	0	1	2				1		1	0		1		102.301	12.2613							4766.51			9657.35			0.609319
Müllener	Simmental	2		1	hind left	0	1	2				1		1	0		1		77.9155	9.50366
Müllener	Simmental	2		1	hind right	0	1	2				1		1	0		1		81.528	10.8512
Müllener	Simmental	2		2	fore left	1	1	2				1		1	0	2	1		88.4822	19.0759		1.00355		13.9417			5563.31	134.237		9513.7	-851.551		0.592135	5.93007
Müllener	Simmental	2		2	fore right	0	1	2				1		1	0		1		117.151	19.0085							5697.55			8662.15			0.651436
Müllener	Simmental	2		2	hind left	0	1	2				1		1	0		1		75.8591	21.8072
Müllener	Simmental	2		2	hind right	0	1	2				1		1	0		1		81.1297	22.4954
Nanzer	Eringer	3	400099506	0	fore left	0	1	1	28.22.2011	581	1	1	keine	1	1	3.5	2	0	198.972	27.9875	3.8404	0.83258	-0.0472995	25.9148	12.8061	1			-0.562744			-1.36589			-2.27142
Nanzer	Eringer	3		0	fore right	0	1	1				1		1	1		2	0	169.791	25.1391	7.3047		-0.123995		3.23196	2			0.385368			-1.51446			4.04119
Nanzer	Eringer	3		0	hind left	0	1	1				1		1	1		2		138.26	25.7198							4826.38	2398.54		15570.8	8037.25		0.756396	18.6273
Nanzer	Eringer	3		0	hind right	1	1	1				1		1	1		2		81.3489	21.4138							2427.84			7533.54			0.570123
Nanzer	Eringer	3		1	fore left	0	1	1				1		1	1	3.5	2		172.169	34.3572		0.87988		13.1087
Nanzer	Eringer	3		1	fore right	0	1	1				1		1	1		2		182.704	32.2875
Nanzer	Eringer	3		1	hind left	0	1	1				1		1	1		2		133.466	19.9725							4678.3	2974.79		15814.6	9435.93		0.819075	20.8987
Nanzer	Eringer	3		1	hind right	1	1	1				1		1	1		2		102.53	17.5734							1703.51			6378.67			0.610088
Nanzer	Eringer	3		2	fore left	0	1	1				1		1	1	3.5	2		217.815	11.4455		0.956575		22.6828
Nanzer	Eringer	3		2	fore right	0	1	1				1		1	1		2		144.217	9.3528
Nanzer	Eringer	3		2	hind left	0	1	1				1		1	1		2		143.307	14.7496							3959.94	2003.92		17083.1	9588.06		0.75506	14.5861
Nanzer	Eringer	3		2	hind right	1	1	1				1		1	1		2		90.315	14.1091							1956.02			7495.03			0.609199
Oberli	Simmental	2	400107592	0	fore left	0	1	2	2016-02-08	348	0	1		1	0	3	1	0	114.52	15.4715	4.7022	0.948706	-0.0162511	-3.80224	-23.7737	1			1.89692			13.1503			3.40581
Oberli	Simmental	2		0	fore right	0	1	2				1		1	0		1	-0.5	83.4294	17.0922	-5.7867		-0.0446277		-1.39414	2			2.52207			12.3828			12.4349
Oberli	Simmental	2		0	hind left	0	1	2				1		1	0		1		73.1026	19.3298							14636.2	2411.01		41129.3	23687.1		0.682887	14.8124
Oberli	Simmental	2		0	hind right	1	1	2				1		1	0		1		78.8814	18.3383							12225.2			17442.3			0.534763
Oberli	Simmental	2		1	fore left	0	1	2				1		1	0	3	1		98.1434	10.9069		0.964957		19.9714
Oberli	Simmental	2		1	fore right	0	1	2				1		1	0		1		102.326	10.6132
Oberli	Simmental	2		1	hind left	0	1	2				1		1	0		1		89.6853	14.1313							12778.7	468.564		33094.1	10221.1		0.67583	11.4066
Oberli	Simmental	2		1	hind right	1	1	2				1		1	0		1		59.8258	13.6361							12310.2			22873			0.561764
Oberli	Simmental	2		2	fore left	0	1	2				1		1	0	3.5	1		94.872	13.8597		0.993334		-2.4081
Oberli	Simmental	2		2	fore right	0	1	2				1		1	0		1		108.074	14.9233
Oberli	Simmental	2		2	hind left	0	1	2				1		1	0		1		72.9782	24.2869							9428.86	-171.58		25872.4	11007.1		0.687642	2.37745
Oberli	Simmental	2		2	hind right	1	1	2				1		1	0		1		76.5797	24.125							9600.44			14865.3			0.663867
Rauber	Red Holstein	1	400101169	0	fore left	0	2	1	2012-11-10	492	1	2	25	1	1	3	1	0.5	87.2385	19.5405	-5.7655	0.749789	-0.194816	89.4815	8.54047	1			0.0779112			-2.63007			3.13096
Rauber	Red Holstein	1		0	fore right	0	2	1				2		1	1		1	-0.5	197.75	20.7311	-8.1735		-0.109396		-0.503753	2			-0.699645			-6.94427			-5.58182
Rauber	Red Holstein	1		0	hind left	1	2	1				2		1	1		1		10.3976	12.881							1889.15	1200.14		11768.1	-4010.24		0.611624	11.0884
Rauber	Red Holstein	1		0	hind right	0	2	1				2		1	1		1		187.304	17.1795							3089.28			7757.9			0.722508
Rauber	Red Holstein	1		1	fore left	0	2	1				2		1	1	2.5	1		94.8775	26.1874		0.944605		80.941
Rauber	Red Holstein	1		1	fore right	0	2	1				2		1	1		1		190.395	26.2025
Rauber	Red Holstein	1		1	hind left	1	2	1				2		1	1		1		20.3341	18.6465							1758.94	1120.35		9202.2	-1317.04		0.635181	7.95747
Rauber	Red Holstein	1		1	hind right	0	2	1				2		1	1		1		193.047	19.74							2879.3			7885.16			0.714756
Rauber	Red Holstein	1		2	fore left	0	2	1				2		1	1	3.5	1		130.353	33.287		0.859185		89.9853
Rauber	Red Holstein	1		2	fore right	0	2	1				2		1	1		1		155.798	37.1111
Rauber	Red Holstein	1		2	hind left	1	2	1				2		1	1		1		10.8373	21.0545							1817.78	1916.57		4545.56	3100.7		0.595658	16.6703
Rauber	Red Holstein	1		2	hind right	0	2	1				2		1	1		1		205.59	24.5052							3734.35			7646.26			0.76236
Renevey	Red Holstein	1	400084973	0	fore left	0	2	1	2010-06-14	765	3	2	30	1	0	4	2	0	234.893	24.6577	8.8361	1.05795	0.173923	17.5942	-6.16221	1			0.652174			-2.92736			-3.57285
Renevey	Red Holstein	1		0	fore right	0	2	1				2		1	0		2	-0.5	196.793	26.5767	9.94524		0.223912		-43.0891	2			-3.0124			-3.61364			-8.21389
Renevey	Red Holstein	1		0	hind left	1	2	1				2		1	0		2		133.93	23.9063							1916.88	1993.43		13398.1	666.149		0.42246	33.8051
Renevey	Red Holstein	1		0	hind right	0	2	1				2		1	0		2		191.12	22.5968							3910.31			14064.2			0.760511
Renevey	Red Holstein	1		1	fore left	0	2	1				2		1	0	4	2		214.927	28.6465		0.884028		23.7564
Renevey	Red Holstein	1		1	fore right	0	2	1				2		1	0		2		217.745	31.8033
Renevey	Red Holstein	1		1	hind left	1	2	1				2		1	0		2		122.337	15.0702							1947.38	1325.61		9196.15	3663.76		0.393697	37.3779
Renevey	Red Holstein	1		1	hind right	0	2	1				2		1	0		2		198.574	17.0472							3272.99			12859.9			0.767477
Renevey	Red Holstein	1		2	fore left	0	2	1				2		1	0	4.5	2		211.318	8.11663		0.834038		60.6834
Renevey	Red Holstein	1		2	fore right	0	2	1				2		1	0		2		234.085	8.72181
Renevey	Red Holstein	1		2	hind left	1	2	1				2		1	0		2		64.2594	9.94524							1704.34	5078.13		6272.65	4366.52		0.399608	42.019
Renevey	Red Holstein	1		2	hind right	0	2	1				2		1	0		2		262.622	11.9242							6782.47			10639.2			0.819798
Rindlisbacher	Fleckvieh	2	400101847	0	fore left	0	1	2	2012-05-03	612	3	2	30	1	0	2.5	1	-0.5	143.673	38.0475	-2.8771	0.909237	0.0165247	30.3431	-4.24837	1			-0.653568			5.64925			-0.73442
Rindlisbacher	Fleckvieh	2		0	fore right	0	1	2				2		1	0		1	0	177.625	41.7605	3.6285		-0.0304651		-9.1109	2			-0.768988			4.13669			11.7128
Rindlisbacher	Fleckvieh	2		0	hind left	1	1	2				2		1	0		1		95.6378	18.1951							2988.08	1.21516		10321.7	8483.99		0.577093	10.6944
Rindlisbacher	Fleckvieh	2		0	hind right	0	1	2				2		1	0		1		178.959	20.0114							2989.3			18805.6			0.684038
Rindlisbacher	Fleckvieh	2		1	fore left	0	1	2				2		1	0	3	1		128.127	24.6188		0.892712		34.5915
Rindlisbacher	Fleckvieh	2		1	fore right	0	1	2				2		1	0		1		192.144	26.3701
Rindlisbacher	Fleckvieh	2		1	hind left	1	1	2				2		1	0		1		88.0578	21.0722							2741.93	670.469		10472.3	2699.16		0.568511	11.4289
Rindlisbacher	Fleckvieh	2		1	hind right	0	1	2				2		1	0		1		181.197	23.6047							3412.4			13171.4			0.6828
Rindlisbacher	Fleckvieh	2		2	fore left	0	1	2				2		1	0	2.5	1		166.009	21.1103		0.939702		39.454
Rindlisbacher	Fleckvieh	2		2	fore right	0	1	2				2		1	0		1		130.011	24.4916
Rindlisbacher	Fleckvieh	2		2	hind left	1	1	2				2		1	0		1		74.4753	14.5666							1806.25	788.659		5524.37	4248.02		0.669704	-1.01839
Rindlisbacher	Fleckvieh	2		2	hind right	0	1	2				2		1	0		1		171.537	15.5013							2594.91			9772.39			0.65952
Rohrbach	Fleckvieh	2	400103322	0	fore left	1	1	1	2009-12-01	657	5	2	25	1	1	5	2	1	3.20238	2.12217	-2.62279	0.454413	0.15181	97.988	4.20844	1	1635.05	8516.48	2.37878	5199.01	2910.81	-1.4496	0.482147	35.3688	21.6604
Rohrbach	Fleckvieh	2		0	fore right	0	1	1				2		1	1		2	0.5	315.123	4.67014	0.19344		-0.149486		0.903322	2	10151.5		-0.905996	8109.82		-3.43242	0.835835		-1.58037
Rohrbach	Fleckvieh	2		0	hind left	0	1	1				2		1	1		2		123.301	17.6998
Rohrbach	Fleckvieh	2		0	hind right	0	1	1				2		1	1		2		209.553	17.4501
Rohrbach	Fleckvieh	2		1	fore left	1	1	1				2		1	1	4	2		10.0455	4.74496		0.302603		93.7795			1634.33	6080.61		7576.63	4395.19		0.667337	13.7084
Rohrbach	Fleckvieh	2		1	fore right	0	1	1				2		1	1		2		312.937	15.6805							7714.94			11971.8			0.80442
Rohrbach	Fleckvieh	2		1	hind left	0	1	1				2		1	1		2		152.797	15.9586
Rohrbach	Fleckvieh	2		1	hind right	0	1	1				2		1	1		2		190.337	20.8358
Rohrbach	Fleckvieh	2		2	fore left	1	1	1				2		1	1	4.5	2		4.87568	1.92873		0.603898		97.0847			1741.03	9444.22		5561.85	6425.6		0.43717	36.9491
Rohrbach	Fleckvieh	2		2	fore right	0	1	1				2		1	1		2		329.609	3.1938							11185.2			11987.5			0.806661
Rohrbach	Fleckvieh	2		2	hind left	0	1	1				2		1	1		2		134.769	15.4228
Rohrbach	Fleckvieh	2		2	hind right	0	1	1				2		1	1		2		198.334	15.4676
Schertenleib	Holstein Fresian	1	400095221	0	fore left	0	1	2	2010-01-31	722	4	2	25	1	1	3	1	0	191.957	12.2119	-23.2848	0.912109	-0.0331583	59.5757	8.91132	1			-1.9182			-0.888139			7.47274
Schertenleib	Holstein Fresian	1		0	fore right	0	1	2				2		1	1		1	0	198.616	12.719	-16.157		-0.0635484		-11.475	2			-1.76087			1.30896			-6.52231
Schertenleib	Holstein Fresian	1		0	hind left	1	1	2				2		1	1		1		57.0237	45.4236							3873.38	-544.141		6432.94	2542.95		0.621708	5.5748
Schertenleib	Holstein Fresian	1		0	hind right	0	1	2				2		1	1		1		225.102	49.8006							3329.24			8975.89			0.677456
Schertenleib	Holstein Fresian	1		1	fore left	0	1	2				2		1	1	3	1		187.785	18.2677		0.945268		50.6644
Schertenleib	Holstein Fresian	1		1	fore right	0	1	2				2		1	1		1		228.955	17.6108
Schertenleib	Holstein Fresian	1		1	hind left	1	1	2				2		1	1		1		70.9966	68.7084							2669.26	1420.1		8126.39	3452.4		0.691188	-1.89794
Schertenleib	Holstein Fresian	1		1	hind right	0	1	2				2		1	1		1		216.814	72.6867							4089.36			11578.8			0.672208
Schertenleib	Holstein Fresian	1		2	fore left	0	1	2				2		1	1	3	1		209.892	18.6738		0.975658		71.0506
Schertenleib	Holstein Fresian	1		2	fore right	0	1	2				2		1	1		1		194.874	20.5795
Schertenleib	Holstein Fresian	1		2	hind left	1	1	2				2		1	1		1		41.7553	61.5806							3051.7	1258.99		12247.1	1202.57		0.576781	12.0971
Schertenleib	Holstein Fresian	1		2	hind right	0	1	2				2		1	1		1		246.716	63.117							4310.7			13449.7			0.697752
Schmutz	Braunvieh	2	400097109	0	fore left	1	2	2	2014-11-30	603	Muni	1	Muni	1	1	3	1	-0.5	141.344	26.3994	11.1593	1.03819	0.191344	14.7901	5.74951	1	2275.34	1137.7	-0.0141317	11832.4	1527.11	4.41801	0.682678	-0.59421	-1.38709
Schmutz	Braunvieh	2		0	fore right	0	2	2				1		1	1		1	-1	190.411	25.4284	2.3828		0.0980468		-21.4919	2	3413.04		-4.28107	13359.5		5.49694	0.676736		-13.5847
Schmutz	Braunvieh	2		0	hind left	0	2	2				1		1	1		1		111.635	42.9321
Schmutz	Braunvieh	2		0	hind right	0	2	2				1		1	1		1		150.312	40.4522
Schmutz	Braunvieh	2		1	fore left	1	2	2				1		1	1	3.5	1		153.911	15.2401		0.846842		9.04062			2416.01	1152.17		13204.3	-2996.93		0.682394	0.792884
Schmutz	Braunvieh	2		1	fore right	0	2	2				1		1	1		1		184.506	17.9964							3568.18			10207.4			0.690323
Schmutz	Braunvieh	2		1	hind left	0	2	2				1		1	1		1		116.14	33.1167
Schmutz	Braunvieh	2		1	hind right	0	2	2				1		1	1		1		145.689	35.8741
Schmutz	Braunvieh	2		2	fore left	1	2	2				1		1	1	4	1		101.913	24.0166		0.940139		36.2821			2088.81	5521.52		17510.8	-4101.75		0.635304	12.9905
Schmutz	Braunvieh	2		2	fore right	0	2	2				1		1	1		1		217.975	25.5458							7610.33			13409			0.765209
Schmutz	Braunvieh	2		2	hind left	0	2	2				1		1	1		1		124.674	22.9489
Schmutz	Braunvieh	2		2	hind right	0	2	2				1		1	1		1		142.325	22.1568
Schnidrig	Jersey	1	400106338	0	fore left	0	2	1	2015-10-01	242	0	1		1	1	3	1	0.5	71.8344	10.6593	-7.0398	1.01358	0.0252057	50.6261	16.2688	1			-0.746477			5.56208			-0.413341
Schnidrig	Jersey	1		0	fore right	0	2	1				1		1	1		1	0.5	62.888	10.5934	-1.1401		0.00195349		1.86302	2			-0.281862			5.21413			4.27198
Schnidrig	Jersey	1		0	hind left	1	2	1				1		1	1		1		27.1952	20.9967							3072.68	815.255		9203.01	3489.18		0.588647	8.84083
Schnidrig	Jersey	1		0	hind right	0	2	1				1		1	1		1		82.965	20.7154							3887.93			12692.2			0.677055
Schnidrig	Jersey	1		1	fore left	0	2	1				1		1	1	2.5	1		73.2436	17.4763		0.988374		34.3573
Schnidrig	Jersey	1		1	fore right	0	2	1				1		1	1		1		61.2201	16.8482
Schnidrig	Jersey	1		1	hind left	1	2	1				1		1	1		1		36.6899	28.0365							5134.21	1579.65		14677.8	-2206.38		0.490118	9.25417
Schnidrig	Jersey	1		1	hind right	0	2	1				1		1	1		1		75.0968	28.3663							6713.85			12471.5			0.582659
Schnidrig	Jersey	1		2	fore left	0	2	1				1		1	1	2.5	1		102.001	31.0814		1.01163		48.7631
Schnidrig	Jersey	1		2	fore right	0	2	1				1		1	1		1		69.8967	19.2587
Schnidrig	Jersey	1		2	hind left	1	2	1				1		1	1		1		27.8121	22.1368							3776.45	1103.88		12143	-1850.09		0.591065	4.56884
Schnidrig	Jersey	1		2	hind right	0	2	1				1		1	1		1		80.7506	21.8824							4880.33			10292.9			0.636754
Strahm	Braunvieh	2	400112715	0	fore left	0	1	1	2010-09-27	725	4	1	galt	0	0	3.5	2	0.5	185.986	22.2598	-5.4003	0.989047	0.0904652	63.6686	-7.8626	1			-2.84841			-0.558451			3.43294
Strahm	Braunvieh	2		0	fore right	0	1	1				1		0	0		2	0.5	216.751	23.8121	9.4289		0.080582		-5.31903	2			-1.80471			-3.33346			-0.450693
Strahm	Braunvieh	2		0	hind left	0	1	1				1		0	0		2		268.164	29.5344							8894.93	3495.32		30197.9	9628.06		0.745633	11.1678
Strahm	Braunvieh	2		0	hind right	1	1	1				1		0	0		2		59.5275	29.2109							5399.61			20569.8			0.633955
Strahm	Braunvieh	2		1	fore left	0	1	1				1		0	0	3	2		147.719	36.3725		0.898581		71.5312
Strahm	Braunvieh	2		1	fore right	0	1	1				1		0	0		2		237.767	34.738
Strahm	Braunvieh	2		1	hind left	0	1	1				1		0	0		2		283.828	38.5176							13002.8	6412.09		26899.6	10199.9		0.698091	7.73483
Strahm	Braunvieh	2		1	hind right	1	1	1				1		0	0		2		47.1066	34.6112							6590.66			16699.7			0.620743
Strahm	Braunvieh	2		2	fore left	0	1	1				1		0	0	3	2		197.407	24.7247		0.908465		68.9876
Strahm	Braunvieh	2		2	fore right	0	1	1				1		0	0		2		183.542	23.3783
Strahm	Braunvieh	2		2	hind left	0	1	1				1		0	0		2		275.344	21.7752							10588.5	5343.34		22933.1	13041.5		0.729137	11.6185
Strahm	Braunvieh	2		2	hind right	1	1	1				1		0	0		2		50.5308	19.782							5245.14			9891.56			0.612952
Sun	Red Holstein	1	400115060	0	fore left	0	1	1	2015-04-01	isoliert	0	1		1	0	4	2	0.5	175.125	26.4513	5.0833	0.997847	0.0503486	77.17	16.2802	1			1.09014			-3.71265			-2.09176
Sun	Red Holstein	1		0	fore right	0	1	1				1		1	0		2	0	152.394	26.3146	5.34921		0.242225		8.20827	2			-0.453075			-1.0112			-1.7473
Sun	Red Holstein	1		0	hind left	0	1	1				1		1	0		2		242.15	15.2351							10751.9	6094.12		25291.4	17540.4		0.790296	26.7424
Sun	Red Holstein	1		0	hind right	1	1	1				1		1	0		2		31.2033	15.2023							4657.78			7750.92			0.522872
Sun	Red Holstein	1		1	fore left	0	1	1				1		1	0	3.5	2		156.957	5.66135		0.947499		60.8898
Sun	Red Holstein	1		1	fore right	0	1	1				1		1	0		2		174.076	7.56666
Sun	Red Holstein	1		1	hind left	0	1	1				1		1	0		2		212.943	10.6797							10159.8	4977.81		29327.7	21342.2		0.783953	28.8342
Sun	Red Holstein	1		1	hind right	1	1	1				1		1	0		2		51.7636	10.119							5181.95			7985.5			0.495611
Sun	Red Holstein	1		2	fore left	0	1	1				1		1	0	4	2		151.605	5.83093		0.755622		68.9617
Sun	Red Holstein	1		2	fore right	0	1	1				1		1	0		2		174.156	6.21298
Sun	Red Holstein	1		2	hind left	0	1	1				1		1	0		2		218.48	7.07921							11326.3	6558.06		26569.7	18575.9		0.783048	28.4897
Sun	Red Holstein	1		2	hind right	1	1	1				1		1	0		2		40.1348	5.34921							4768.19			7993.83			0.498151
Torche	Holstein Fresian	1	400114880	0	fore left	0	1	2	2013-07-10	646	1	2	40	1	1	4	2	0	271.307	9.71902	-0.96791	0.777299	-0.178218	62.7738	9.74813	1
Torche	Holstein Fresian	1		0	fore right	1	1	2				2		1	1		2	-0.5	62.0477	7.55458	0.91598		-0.0554379		-23.6643	2
Torche	Holstein Fresian	1		0	hind left	0	1	2				2		1	1		2		117.099	19.8235
Torche	Holstein Fresian	1		0	hind right	0	1	2				2		1	1		2		182.928	20.3407
Torche	Holstein Fresian	1		1	fore left	0	1	2				2		1	1	4	2		245.202	8.91925		0.955516		53.0256
Torche	Holstein Fresian	1		1	fore right	1	1	2				2		1	1		2		75.2698	8.52249
Torche	Holstein Fresian	1		1	hind left	0	1	2				2		1	1		2		132.708	22.0184
Torche	Holstein Fresian	1		1	hind right	0	1	2				2		1	1		2		166.862	22.5547
Torche	Holstein Fresian	1		2	fore left	0	1	2				2		1	1	4.5	2		299.212	7.97203		0.832736		86.438
Torche	Holstein Fresian	1		2	fore right	1	1	2				2		1	1		2		21.7654	6.6386
Torche	Holstein Fresian	1		2	hind left	0	1	2				2		1	1		2		114.175	14.1955
Torche	Holstein Fresian	1		2	hind right	0	1	2				2		1	1		2		177.846	13.4814
Tornare 1	Holstein Fresian	1	400115458	0	fore left	1	1	2	2012-11-23	716	3	2	50	1	1	3	1	0	80.1646	23.6232	10.3336	0.89587	-0.308815	57.3988	3.41441	1	4393.06	4451.1	1.71901	13228.5	13939	5.16024	0.51885	18.5001	6.27002
Tornare 1	Holstein Fresian	1		0	fore right	0	1	2				2		1	1		1	0	296.184	26.369	4.922		-0.171605		7.48931	2	8844.16		2.78359	27167.5		6.77945	0.703851		9.97113
Tornare 1	Holstein Fresian	1		0	hind left	0	1	2				2		1	1		1		161.944	31.9388
Tornare 1	Holstein Fresian	1		0	hind right	0	1	2				2		1	1		1		202.706	32.1792
Tornare 1	Holstein Fresian	1		1	fore left	1	1	2				2		1	1	3	1		86.119	13.2896		1.20468		53.9843			3996.38	2690.84		8050.98	8654.91		0.57019	12.2301
Tornare 1	Holstein Fresian	1		1	fore right	0	1	2				2		1	1		1		288.184	11.0316							6687.22			16705.9			0.692491
Tornare 1	Holstein Fresian	1		1	hind left	0	1	2				2		1	1		1		192.42	19.4797
Tornare 1	Holstein Fresian	1		1	hind right	0	1	2				2		1	1		1		166.385	18.42
Tornare 1	Holstein Fresian	1		2	fore left	1	1	2				2		1	1	3	1		90.0965	18.7012		1.06747		49.9094			4853.12	1600.71		9443.7	6996.84		0.604977	8.52901
Tornare 1	Holstein Fresian	1		2	fore right	0	1	2				2		1	1		1		269.638	17.5191							6453.83			16440.5			0.690267
Tornare 1	Holstein Fresian	1		2	hind left	0	1	2				2		1	1		1		164.885	27.859
Tornare 1	Holstein Fresian	1		2	hind right	0	1	2				2		1	1		1		165.003	27.521
Tschannen	Holstein Fresian	1	400112377	0	fore left	0	1	1	2015-09-01	isoliert	0	1		1	1	4.5	2	0	232.635	4.63562	-0.84156	0.530326	0.252204	98.2782	2.10905	1	20455.1	15475	1.27421	28284.7	13612.8	4.30136	0.754807	15.8266	1.61795
Tschannen	Holstein Fresian	1		0	fore right	1	1	1				1		1	1		2	0	2.02013	2.45839	-4.4201		-0.177933		3.47894	2	4980.12		2.0778	14671.9		-2.54716	0.59654		5.13889
Tschannen	Holstein Fresian	1		0	hind left	0	1	1				1		1	1		2		123.502	21.4997
Tschannen	Holstein Fresian	1		0	hind right	0	1	1				1		1	1		2		100.515	20.4934
Tschannen	Holstein Fresian	1		1	fore left	0	1	1				1		1	1	4.5	2		233.481	11.8651		0.278122		96.1692			18893.3	14170.2		20640.4	9208.19		0.782874	14.2087
Tschannen	Holstein Fresian	1		1	fore right	1	1	1				1		1	1		2		4.55947	3.29995							4723.07			11432.2			0.640787
Tschannen	Holstein Fresian	1		1	hind left	0	1	1				1		1	1		2		109.083	22.4488
Tschannen	Holstein Fresian	1		1	hind right	0	1	1				1		1	1		2		111.482	20.7413
Tschannen	Holstein Fresian	1		2	fore left	0	1	1				1		1	1	4.5	2		222.532	9.71183		0.708259		94.7993			18739.9	13347.4		27319	16221.1		0.755983	10.6877
Tschannen	Holstein Fresian	1		2	fore right	1	1	1				1		1	1		2		5.94113	6.87849							5392.49			11098			0.649106
Tschannen	Holstein Fresian	1		2	hind left	0	1	1				1		1	1		2		105.358	25.7015
Tschannen	Holstein Fresian	1		2	hind right	0	1	1				1		1	1		2		122.205	24.7096
Uldry	Red Holstein	1	400090072	0	fore left	0	1	1	2013-01-06	553	1	2	25	0	0	4.5	2	0.5	161.532	10.7882	7.42295	0.976513	0.0416	66.5746	3.54464	1			-0.413889			-1.42077			-2.70098
Uldry	Red Holstein	1		0	fore right	0	1	1				2		0	0		2	0	120.516	9.92608	12.9112		-0.0249765		-2.20956	2			-1.38262			-3.6403			-0.964179
Uldry	Red Holstein	1		0	hind left	0	1	1				2		0	0		2		198.371	14.6207							3997.85	1961.73		13185.6	8571.02		0.763926	32.0671
Uldry	Red Holstein	1		0	hind right	1	1	1				2		0	0		2		39.8057	14.2773							2036.11			4614.61			0.443255
Uldry	Red Holstein	1		1	fore left	0	1	1				2		0	0	4	2		110.365	13.421		0.934913		63.03
Uldry	Red Holstein	1		1	fore right	0	1	1				2		0	0		2		165.138	11.4228
Uldry	Red Holstein	1		1	hind left	0	1	1				2		0	0		2		205.596	7.33154							4377.43	2385.55		13912.3	10025.9		0.764742	34.768
Uldry	Red Holstein	1		1	hind right	1	1	1				2		0	0		2		46.6226	6.85435							1991.87			3886.43			0.417062
Uldry	Red Holstein	1		2	fore left	0	1	1				2		0	0	4.5	2		198.92	10.5095		1.00149		68.7842
Uldry	Red Holstein	1		2	fore right	0	1	1				2		0	0		2		93.1	11.551
Uldry	Red Holstein	1		2	hind left	0	1	1				2		0	0		2		199.063	12.892							5123.21	3377.54		16865.1	12298.7		0.761979	33.0312
Uldry	Red Holstein	1		2	hind right	1	1	1				2		0	0		2		36.8157	12.9112							1745.67			4566.44			0.431667
Vifian	Fleckvieh	2	400100082	0	fore left	0	1	2	2013-12-22	543	1	2	25	0	0	3	1	0.5	180.799	9.8983	3.3445	1.05412	0.189811	42.4494	9.51998	1			0.586277			5.66117			0.784729
Vifian	Fleckvieh	2		0	fore right	0	1	2				2		0	0		1	0	123.853	10.5961	7.3025		0.213076		-44.7024	2			-0.597052			2.05464			2.67878
Vifian	Fleckvieh	2		0	hind left	0	1	2				2		0	0		1		169.009	24.2073							4306.24	367.412		10515.6	4245.27		0.678048	5.22487
Vifian	Fleckvieh	2		0	hind right	1	1	2				2		0	0		1		68.2809	25.5175							3938.82			6270.34			0.625799
Vifian	Fleckvieh	2		1	fore left	0	1	2				2		0	0	2.5	1		163.338	23.1128		0.864313		32.9294
Vifian	Fleckvieh	2		1	fore right	0	1	2				2		0	0		1		140.789	18.0037
Vifian	Fleckvieh	2		1	hind left	0	1	2				2		0	0		1		160.331	25.6539							4105.52	-232.936		7040.45	-1551.77		0.660376	4.44014
Vifian	Fleckvieh	2		1	hind right	1	1	2				2		0	0		1		80.8963	22.173							4338.46			8592.22			0.615975
Vifian	Fleckvieh	2		2	fore left	0	1	2				2		0	0	3	1		158.498	33.291		0.841048		87.1518
Vifian	Fleckvieh	2		2	fore right	0	1	2				2		0	0		1		143.013	27.0126
Vifian	Fleckvieh	2		2	hind left	0	1	2				2		0	0		1		205.04	21.6575							3625.01	978.793		7931.57	2141.31		0.688016	2.5461
Vifian	Fleckvieh	2		2	hind right	1	1	2				2		0	0		1		14.0763	18.215							2646.21			5790.25			0.662555
Waeber	Red Holstein	1	400108812	0	fore left	0	1	2	2011-01-20	650 (geschätzt)	3	2	25	1	0	3.5	2	0	187.853	31.4837	1.6466	0.934459	-0.00157204	39.9981	-0.509036	1			-0.0224956			15.7703			-1.57517
Waeber	Red Holstein	1		0	fore right	0	1	2				2		1	0		2	0	184.893	30.4205	8.9593		-0.028239		-22.9863	2			1.27735			8.26326			-1.1853
Waeber	Red Holstein	1		0	hind left	0	1	2				2		1	0		2		194.683	37.1372							10093	4962.04		31064.6	19574.5		0.870939	7.12563
Waeber	Red Holstein	1		0	hind right	1	1	2				2		1	0		2		83.4393	34.7032							5130.95			11490.1			0.799683
Waeber	Red Holstein	1		1	fore left	0	1	2				2		1	0	3.5	2		189.175	21.06		0.936031		40.5072
Waeber	Red Holstein	1		1	fore right	0	1	2				2		1	0		2		189.901	21.4729
Waeber	Red Holstein	1		1	hind left	0	1	2				2		1	0		2		199.876	35.3157							9729.2	4985.08		14791.3	3425.72		0.995895	8.7008
Waeber	Red Holstein	1		1	hind right	1	1	2				2		1	0		2		84.6305	33.0566							4744.13			11365.5			0.908887
Waeber	Red Holstein	1		2	fore left	0	1	2				2		1	0	3.5	2		171.196	17.2173		0.962698		62.9844
Waeber	Red Holstein	1		2	fore right	0	1	2				2		1	0		2		183.824	16.2487
Waeber	Red Holstein	1		2	hind left	0	1	2				2		1	0		2		217.528	26.7414							8343.13	3654.04		26466.2	11112.9		0.893939	8.31094
Waeber	Red Holstein	1		2	hind right	1	1	2				2		1	0		2		49.4031	25.7439							4689.09			15353.3			0.81083
Wirzwil	Fleckvieh	2	400111272	0	fore left	0	1	1	2016-09-09	234	0	1		1	1	3	1	-0.5	56.777	6.57421	-6.18078	0.619623	-0.277226	90.3442	17.0969	1			0.438456			3.06547			12.2651
Wirzwil	Fleckvieh	2		0	fore right	0	1	1				1		1	1		1	-1	82.4848	7.80368	1.30959		0.31935		-1.30302	2			-1.37431			-3.61208			-10.1985
Wirzwil	Fleckvieh	2		0	hind left	0	1	1				1		1	1		1		90.3503	3.43383							5885.93	2050.36		20685.8	12838.5		0.699434	13.3668
Wirzwil	Fleckvieh	2		0	hind right	1	1	1				1		1	1		1		4.58332	2.12768							3835.57			7847.31			0.565766
Wirzwil	Fleckvieh	2		1	fore left	0	1	1				1		1	1	3.5	1		74.6508	10.3426		0.896849		73.2473
Wirzwil	Fleckvieh	2		1	fore right	0	1	1				1		1	1		1		73.9799	10.451
Wirzwil	Fleckvieh	2		1	hind left	0	1	1				1		1	1		1		82.5667	9.26406							5808.6	1601.38		18439	9699.48		0.655592	1.10167
Wirzwil	Fleckvieh	2		1	hind right	1	1	1				1		1	1		1		12.7499	8.30846							4207.23			8739.56			0.644575
Wirzwil	Fleckvieh	2		2	fore left	0	1	1				1		1	1	4	1		78.8758	6.28623		0.300273		91.6472
Wirzwil	Fleckvieh	2		2	fore right	0	1	1				1		1	1		1		63.1176	6.96233
Wirzwil	Fleckvieh	2		2	hind left	0	1	1				1		1	1		1		98.9036	2.72448							7658.07	3457.65		24078.3	16537.3		0.7376	23.5653
Wirzwil	Fleckvieh	2		2	hind right	1	1	1				1		1	1		1		4.31065	0.818087							4200.42			7541.04			0.501947
Zenhäusern	Eringer	3	400098761	0	fore left	0	2	1	2014-12-15	325		1		1	1	2.5	1	0.5	136.363	4.46212	-10.7767	0.992037	-0.152247	57.2054	27.8623	1	8529.13	5529.47	0.357987	10662.4	3198.02	-0.288222	0.621556	5.89006	1.62007
Zenhäusern	Eringer	3		0	fore right	1	2	1				1		1	1		1	0	37.1209	4.42659	-21.005		0.000942293		13.5504	2	2999.66		0.438281	7464.41		-0.969194	0.562656		0.718919
Zenhäusern	Eringer	3		0	hind left	0	2	1				1		1	1		1		70.1559	4.66149
Zenhäusern	Eringer	3		0	hind right	0	2	1				1		1	1		1		71.0389	2.27255
Zenhäusern	Eringer	3		1	fore left	0	2	1				1		1	1	2	1		114.419	13.2863		1.14428		29.3431			8546.3	5162.89		12177.1	3493.16		0.60605	4.26999
Zenhäusern	Eringer	3		1	fore right	1	2	1				1		1	1		1		62.5043	15.2033							3383.41			8683.92			0.56335
Zenhäusern	Eringer	3		1	hind left	0	2	1				1		1	1		1		75.7724	4.94873
Zenhäusern	Eringer	3		1	hind right	0	2	1				1		1	1		1		64.3799	5.75002
Zenhäusern	Eringer	3		2	fore left	0	2	1				1		1	1	2.5	1		127.101	25.6601		0.991095		43.655			8491.93	5080.67		10064.5	4190.48		0.622438	5.17114
Zenhäusern	Eringer	3		2	fore right	1	2	1				1		1	1		1		49.8521	25.4316							3411.26			5874.07			0.570726
Zenhäusern	Eringer	3		2	hind left	0	2	1				1		1	1		1		84.3234	10.7019
Zenhäusern	Eringer	3		2	hind right	0	2	1				1		1	1		1		59.387	8.90815
																0.758018

## Sheet: legende
feature	Code
Event
baseline	0
after 1 h	1
after 18 h	2
Diag. Code
healthy limb	0
affected limb	1
Gait score
</= 3	1
>3	2
Limb pathology location
foot = located up to and including the fetlock	1
proximal to the fetlock	2
Disease duration (chronicity)
</= 2 weeks	1
>2 weeks	2
Breed
Holstein Fresian and Red Holstein (I=14.8), Jersey (I=14.3)	1
Simmental (I = 10.3), Fleckvieh (I = 11.4), Braunvieh (I = 10.8), Original Braun (I = 9.6)	2
Eringer (I = 4.2)	3
Lactation
no	1
yes	2
pre-treatment NSAID
No	0
yes	1
Tendency code
differences between baseline (T0) and after 1 h (ΔT1)	1
differences between (T0) and after 18 h (ΔT18)	2
